# Supplementary material for: Experimental determination and data-driven prediction of homotypic transmembrane domain interfaces
Source: Comput Struct Biotechnol J. 2020 Oct 7;18:3230–42. doi: 10.1016/j.csbj.2020.09.035 (PMC7649602; doi:10.1016/j.csbj.2020.09.035)
Supplement: Supplementary data 2 [file mmc2.xml]

<?xml version="1.0" encoding="UTF-8" standalone="no"?><data:data><datasets><author>mark.teese@tum.de</author><type>1</type><dataset><name>Data for manuscript Experimental determination and data-driven prediction of homotypic transmembrane domain interfaces</name><caption/><description>Open Science Foundation Repository Contents:

- BLAST data files and alignments
- predictions from THOIPA, PREDDIMER, TMDOCK used for validation
- experimental data on TM homodimer interfaces from NMR, ETRA, and crystal structure experiments
- list of proteins in homotypic TM dataset, and also individual datasets. includes sequences in fastA format
- data on conservation, polarity, coevolution</description><filetype><name/></filetype><filesize/><source>0</source><sourcename>Original Data</sourcename><access><type>1</type><name>Data available in data repository</name><reponame>Open Science Foundation</reponame><PersistentId>10.17605/OSF.IO/TXJEV</PersistentId><deeplinkurl>https://osf.io/txjev</deeplinkurl></access></dataset></datasets></data:data>
